# Supplementary material for: The alarmin interleukin-1α triggers secondary degeneration through reactive astrocytes and endothelium after spinal cord injury
Source: Nat Commun. 2022 Oct 2;13:5786. doi: 10.1038/s41467-022-33463-x (PMC9527244; doi:10.1038/s41467-022-33463-x)
Supplement: Supplementary file 4 — Source Data [file 41467_2022_33463_MOESM4_ESM.xlsx]

## Sheet: Figure 1
Source data figure 1
The alarmin interleukin-1α triggers secondary degeneration through reactive astrocytes and endothelium after spinal cord injury
Bretheau et aI.
Figure 1e
Mouse #	Time after injury	IL-1α+ cells/section
1	4hrs	46
2	4hrs	31
3	4hrs	37
4	24hrs	17
5	24hrs	20
6	24hrs	13
7	24hrs	14
8	24hrs	10
9	24hrs	18
10	24hrs	14
11	24hrs	14
12	24hrs	15
13	4dpi	0
14	4dpi	0
15	4dpi	0
16	4dpi	0
17	4dpi	0
18	4dpi	0
19	7dpi	0
20	7dpi	0
21	7dpi	0
22	14dpi	0
23	14dpi	0
24	14dpi	0
25	14dpi	0
26	35dpi	0
27	35dpi	0
28	35dpi	0
Figure 1f
Mouse #	Diet	time after injury	IL-1α+ cells/section	IL-1α+TdT+ cells/section
1	CTRL (AIN-76A)	4hrs	46	45
2	CTRL (AIN-76A)	4hrs	31	31
3	CTRL (AIN-76A)	4hrs	37	32
4	PLX5622	4hrs	1	1
5	PLX5622	4hrs	0	0
6	PLX5622	4hrs	1	1
7	CTRL (AIN-76A)	24hrs	11	11
8	CTRL (AIN-76A)	24hrs	17	17
9	CTRL (AIN-76A)	24hrs	16	16
10	CTRL (AIN-76A)	24hrs	12	11
11	PLX5622	24hrs	2	2
12	PLX5622	24hrs	1	1
13	PLX5622	24hrs	2	2
14	PLX5622	24hrs	3	1
15	CTRL (AIN-76A)	4dpi	0	0
16	CTRL (AIN-76A)	4dpi	0	0
17	CTRL (AIN-76A)	4dpi	0	0
18	PLX5622	4dpi	0	0
19	PLX5622	4dpi	0	0
20	PLX5622	4dpi	0	0

## Sheet: Figure 2
Source data figure 2
The alarmin interleukin-1α triggers secondary degeneration through reactive astrocytes and endothelium after spinal cord injury
Bretheau et aI.
Figure 2a
Mouse #	i.c.m. injection	Time after injection	Fos+ Sox9+ cells/mm2
1	PBS	1h	5.14596
2	PBS	1h	4.40261
3	PBS	1h	1.97739
4	PBS	1h	2.20245
5	PBS	1h	0
6	PBS	1h	7.00038
7	PBS	4h	1.06835
8	PBS	4h	17.3746
9	PBS	4h	3.06369
10	PBS	4h	0
11	PBS	4h	24.2405
12	PBS	4h	0.535988
13	PBS	24h	1.44011
14	PBS	24h	1.94248
15	PBS	24h	0.909001
16	PBS	24h	1.4164
17	PBS	24h	0.953471
18	PBS	24h	0.513158
19	rmIL-1α	1h	115.701
20	rmIL-1α	1h	151.677
21	rmIL-1α	1h	120.299
22	rmIL-1α	1h	126.939
23	rmIL-1α	1h	12.6018
24	rmIL-1α	1h	128.556
25	rmIL-1α	4h	226.178
26	rmIL-1α	4h	181.991
27	rmIL-1α	4h	154.681
28	rmIL-1α	4h	208.42
29	rmIL-1α	4h	145.436
30	rmIL-1α	4h	209.551
31	rmIL-1α	24h	9.19315
32	rmIL-1α	24h	8.4914
33	rmIL-1α	24h	3.07548
34	rmIL-1α	24h	1.85993
35	rmIL-1α	24h	0.988782
36	rmIL-1α	24h	2.84284
Figure 2b
Mouse #	i.c.m. injection	Time after injection	Fos+ Olig2+ CC1+ cells/mm2
1	PBS	1h	1.10105
2	PBS	1h	0
3	PBS	1h	0
4	PBS	1h	0
5	PBS	1h	1.27519
6	PBS	1h	0
7	PBS	4h	0
8	PBS	4h	1.18073
9	PBS	4h	0.315616
10	PBS	4h	0
11	PBS	4h	0
12	PBS	4h	0
13	PBS	24h	0
14	PBS	24h	0.590402
15	PBS	24h	0
16	PBS	24h	0
17	PBS	24h	0
18	PBS	24h	0
19	rmIL-1α	1h	7.82994
20	rmIL-1α	1h	4.38359
21	rmIL-1α	1h	1.71193
22	rmIL-1α	1h	4.09538
23	rmIL-1α	1h	0
24	rmIL-1α	1h	4.22867
25	rmIL-1α	4h	76.6792
26	rmIL-1α	4h	78.2406
27	rmIL-1α	4h	70.3714
28	rmIL-1α	4h	71.551
29	rmIL-1α	4h	74.4535
30	rmIL-1α	4h	79.6516
31	rmIL-1α	24h	6.28263
32	rmIL-1α	24h	22.4752
33	rmIL-1α	24h	20.6595
34	rmIL-1α	24h	26.1162
35	rmIL-1α	24h	21.149
36	rmIL-1α	24h	19.1213
Figure 2c
Mouse #	i.c.m. injection	Time after injection	Fos+ IbaI+ cells/mm2
1	PBS	1h	2.49499
2	PBS	1h	2.14064
3	PBS	1h	2.35739
4	PBS	1h	0.578326
5	PBS	1h	0
6	PBS	1h	1.05761
7	PBS	4h	1.56212
8	PBS	4h	1.05716
9	PBS	4h	1.6798
10	PBS	4h	0.599188
11	PBS	4h	0
12	PBS	4h	3.66975
13	PBS	24h	1.05942
14	PBS	24h	0
15	PBS	24h	0.999286
16	PBS	24h	0
17	PBS	24h	1.08397
18	PBS	24h	0.538627
19	rmIL-1α	1h	3.2975
20	rmIL-1α	1h	6.77849
21	rmIL-1α	1h	5.76196
22	rmIL-1α	1h	1.67813
23	rmIL-1α	1h	4.05538
24	rmIL-1α	1h	6.26733
25	rmIL-1α	4h	3.66975
26	rmIL-1α	4h	6.98107
27	rmIL-1α	4h	0.558765
28	rmIL-1α	4h	4.51961
29	rmIL-1α	4h	6.27163
30	rmIL-1α	4h	9.36312
31	rmIL-1α	24h	2.82294
32	rmIL-1α	24h	6.01742
33	rmIL-1α	24h	0.576221
34	rmIL-1α	24h	0
35	rmIL-1α	24h	3.59102
36	rmIL-1α	24h	4.05981
Figure 2d
Mouse #	i.c.m. injection	Time after injection	Fos+ NeuN+ cells/mm2
1	PBS	1h	44.6543
2	PBS	1h	32.6398
3	PBS	1h	54.8332
4	PBS	1h	41.515
5	PBS	1h	27.3475
6	PBS	4h	31.2775
7	PBS	4h	29.609
8	PBS	4h	30.2828
9	PBS	4h	33.8442
10	PBS	4h	8.11102
11	PBS	4h	41.1676
12	PBS	24h	32.1303
13	PBS	24h	43.0895
14	PBS	24h	46.0722
15	PBS	24h	76.4241
16	PBS	24h	28.0479
17	PBS	24h	39.3145
18	rmIL-1α	1h	30.1009
19	rmIL-1α	1h	36.3169
20	rmIL-1α	1h	28.1563
21	rmIL-1α	1h	36.7218
22	rmIL-1α	1h	22.56
23	rmIL-1α	1h	38.8884
24	rmIL-1α	4h	81.9881
25	rmIL-1α	4h	44.9772
26	rmIL-1α	4h	43.1959
27	rmIL-1α	4h	67.4628
28	rmIL-1α	4h	28.8656
29	rmIL-1α	4h	21.0156
30	rmIL-1α	24h	60.0365
31	rmIL-1α	24h	89.6814
32	rmIL-1α	24h	130.111
33	rmIL-1α	24h	118.519
34	rmIL-1α	24h	116.208
35	rmIL-1α	24h	60.3715
Figure 2e
Mouse #	i.c.m. injection	Time after injection	Ly6G+ cells/mm2
1	PBS	4h	0
2	PBS	4h	0
3	PBS	4h	0
4	PBS	24h	0
5	PBS	24h	0
6	PBS	24h	0
7	rmIL-1α	4h	0
8	rmIL-1α	4h	0
9	rmIL-1α	4h	0
10	rmIL-1α	24h	143
11	rmIL-1α	24h	99
12	rmIL-1α	24h	90
Figure 2h
Mouse #	i.c.m. injection	Time after injection	Olig2+ CC1+ cells/mm2
1	PBS	4h	560
2	PBS	4h	560
3	PBS	4h	470
4	PBS	4h	697
5	PBS	24h	525
6	PBS	24h	445
7	PBS	24h	560
8	PBS	24h	519
9	rmIL-1α	4h	452
10	rmIL-1α	4h	663
11	rmIL-1α	4h	454
12	rmIL-1α	4h	667
13	rmIL-1α	24h	394
14	rmIL-1α	24h	234
15	rmIL-1α	24h	354
16	rmIL-1α	24h	228
17	rmIL-1α	24h	303

## Sheet: Figure 3
Source data figure 3
The alarmin interleukin-1α triggers secondary degeneration through reactive astrocytes and endothelium after spinal cord injury
Bretheau et aI.
Figure 3c
Mouse #	i.c.m. injection	BrdU+ cells/mm2
1	PBS	17
2	PBS	20
3	PBS	17
4	PBS	30
5	PBS	11
6	PBS	18
7	rmIL-1α	137
8	rmIL-1α	67
9	rmIL-1α	151
10	rmIL-1α	115
11	rmIL-1α	133
12	rmIL-1α	111
Figure 3d
Mouse #	i.c.m. injection	Olig2+ BrdU+ cells/mm2
1	PBS	12
2	PBS	6
3	PBS	6
4	PBS	15
5	PBS	6
6	PBS	16
7	rmIL-1α	75
8	rmIL-1α	52
9	rmIL-1α	77
10	rmIL-1α	58
11	rmIL-1α	68
12	rmIL-1α	60
Figure 3e
Mouse #	i.c.m. injection	NG2+ cells (% of Olig2+ BrdU+)
1	PBS	100.85
2	PBS	88.64
3	PBS	66.76
4	PBS	99.95
5	PBS	100.01
6	PBS	100
7	rmIL-1α	88.51
8	rmIL-1α	92.76
9	rmIL-1α	77.48
10	rmIL-1α	77.72
11	rmIL-1α	85.36
12	rmIL-1α	83.98
Figure 3f
Mouse #	i.c.m. injection	Time after injection	Olig2+ Ki67+ cells/mm2
1	PBS	1 day	5
2	PBS	1 day	2
3	PBS	1 day	7
4	PBS	1 day	7
5	PBS	3 days	3
6	PBS	3 days	12
7	PBS	3 days	8
8	PBS	3 days	5
9	rmIL-1α	1 day	13
10	rmIL-1α	1 day	13
11	rmIL-1α	1 day	20
12	rmIL-1α	3 days	25
13	rmIL-1α	3 days	44
14	rmIL-1α	3 days	27
15	rmIL-1α	3 days	32
Figure 3g
Mouse #	i.c.m. injection	Time after injection	Olig2+CC1+ cells/mm2
1	PBS	1 day	794
2	PBS	1 day	827
3	PBS	1 day	498
4	PBS	1 day	678
5	PBS	3 days	848
6	PBS	3 days	710
7	PBS	3 days	710
8	PBS	3 days	821
9	PBS	5 days	941
10	PBS	5 days	808
11	PBS	5 days	856
12	PBS	5 days	878
13	rmIL-1α	1 day	496
14	rmIL-1α	1 day	506
15	rmIL-1α	1 day	592
16	rmIL-1α	1 day	504
17	rmIL-1α	3 days	721
18	rmIL-1α	3 days	790
19	rmIL-1α	3 days	696
20	rmIL-1α	3 days	653
21	rmIL-1α	5 days	894
22	rmIL-1α	5 days	901
23	rmIL-1α	5 days	780
24	rmIL-1α	5 days	836

## Sheet: Figure 4
Source data figure 4
The alarmin interleukin-1α triggers secondary degeneration through reactive astrocytes and endothelium after spinal cord injury
Bretheau et aI.
Figure 4c
Mouse #	i.c.m. injection	Ly6G+ cells/mm2
1	rmIL-1α	140
2	rmIL-1α	142
3	rmIL-1α	205
4	rmIL-1α + anakinra	0
5	rmIL-1α + anakinra	0
6	rmIL-1α + anakinra	0
7	rmIL-1α + anakinra	0
Figure 4f
Mouse #	i.c.m. injection	Olig2+ CC1+ cells/mm2
1	rmIL-1α	94
2	rmIL-1α	176
3	rmIL-1α	137
4	rmIL-1α + anakinra	307
5	rmIL-1α + anakinra	293
6	rmIL-1α + anakinra	293
7	rmIL-1α + anakinra	437
Figure 4g
Mouse #	Strain	BMS score day 0	BMS score day 1	BMS score day 3	BMS score day 7	BMS score day 14	BMS score day 21	BMS score day 28	BMS score day 35
1	WT	9	0.5	0.5	2	3	3.5	4	5
2	WT	9	0	0.5	2	3	3.5	3.5	4.5
3	WT	9	1	2	3.5	4	4	4.5	4.5
4	WT	9	0	0	0.5	1	2	3	3
5	WT	9	1	2	3	4	4	5	5
6	WT	9	0	0.5	3	3.5	3.5	4.5	4.5
7	WT	9	0	0	1.5	2.5	3	4	4
8	WT	9	1	3	3	4	4.5	5	5
9	Il1r1r/r	9	2	3	3	4	4.5	5	5
10	Il1r1r/r	9	0.5	1.5	2.5	3.5	3.5	5	5
11	Il1r1r/r	9	3.5	4.5	5	5	5.5	6	7
12	Il1r1r/r	9	0	0.5	2	3	3	4	4
13	Il1r1r/r	9	2	3	3.5	4.5	5	5	5
14	Il1r1r/r	9	1.5	2.5	3.5	3.5	3.5	4.5	4.5
15	Il1r1r/r	9	1.5	3.5	4	4.5	4.5	5.5	5.5
16	Il1r1r/r	9	5	5	5	5	5	5	5
Figure 4h
Mouse #	Strain	BMS subscore day 0	BMS subscore day 1	BMS subscore day 3	BMS subscore day 7	BMS subscore day 14	BMS subscore day 21	BMS subscore day 28	BMS subscore day 35
1	WT	11	0	0	0	0	0	0	3
2	WT	11	0	0	0	0	0	0	2
3	WT	11	0	0	0	0	0	2	2
4	WT	11	0	0	0	0	0	0	0
5	WT	11	0	0	0	0	0	5	5
6	WT	11	0	0	0	0	0	2	3
7	WT	11	0	0	0	0	0	0	0
8	WT	11	0	0	0	0	2	3	4
9	Il1r1r/r	11	0	0	0	0	2	4	4
10	Il1r1r/r	11	0	0	0	0	0	3	4
11	Il1r1r/r	11	0	4	5	5	5	6	7
12	Il1r1r/r	11	0	0	0	0	0	0	0
13	Il1r1r/r	11	0	0	0	2	2	3	4
14	Il1r1r/r	11	0	0	0	0	0	2	2
15	Il1r1r/r	11	0	0	2	2	4	5	5
16	Il1r1r/r	11	3	4	4	5	5	5	5
Figure 4i
Mouse #	Strain	BMS score day 0	BMS score day 1	BMS score day 3	BMS score day 7	BMS score day 14	BMS score day 21	BMS score day 28	BMS score day 35
1	WT	9	0.5	2	4	5	5.5	5.5	5.5
2	WT	9	0.5	1	3	4	4.5	5	5.5
3	WT	9	0	1	3	4.5	5	5	5
4	WT	9	0.5	1	3	4	4.5	5	5.5
5	WT	9	0	0	3.5	4.5	5	5	5
6	WT	9	0	0	1.5	3.5	4.5	5	5
7	WT	9	0	0.5	3.5	4.5	5	5	5.5
8	WT	9	0	0	1.5	3	4.5	5	6
9	Il1a-/-	9	3	3.5	5	6	6	6	7
10	Il1a-/-	9	2	3	4	5.5	5.5	6	7
11	Il1a-/-	9	2	3	4.5	5.5	6	6.5	6.5
12	Il1a-/-	9	2.5	4	5.5	7	7	7	7
13	Il1a-/-	9	2	3	5	6	6.5	7	7
14	Il1a-/-	9	3.5	4.5	6	7	7	7	7.5
15	Il1a-/-	9	2	2.5	4.5	6	6.5	5	7
16	Il1a-/-	9	1	2	4	5	5.5	6	6.5
Figure 4j
Mouse #	Strain	BMS subscore day 0	BMS subscore day 1	BMS subscore day 3	BMS subscore day 7	BMS subscore day 14	BMS subscore day 21	BMS subscore day 28	BMS subscore day 35
1	WT	11	0	0	1	5	5	5	5
2	WT	11	0	0	0	3	5	5	5
3	WT	11	0	0	0	4	5	5	5
4	WT	11	0	0	0	3	5	5	6
5	WT	11	0	0	1	4	5	5	5
6	WT	11	0	0	0	1	3	5	5
7	WT	11	0	0	0	4	5	5	5
8	WT	11	0	0	0	0	3	5	6
9	Il1a-/-	11	0	0	5	6	7	7	7
10	Il1a-/-	11	0	0	3	5	6	7	7
11	Il1a-/-	11	0	0	4	6	6	7	7
12	Il1a-/-	11	0	2	6	7	7	7	7
13	Il1a-/-	11	0	0	5	6	6	7	7
14	Il1a-/-	11	1	3	6	7	7	8	8
15	Il1a-/-	11	0	0	4	6	6	6	7
16	Il1a-/-	11	0	0	3	5	6	6	6

## Sheet: Figure 5
Source data figure 5
The alarmin interleukin-1α triggers secondary degeneration through reactive astrocytes and endothelium after spinal cord injury
Bretheau et aI.
Figure 5a
Pool	Strain	% of Il1r1 gene restoration in PDGFRα+ cells	% of restoration of Il1r1 gene into O4+ cells
1	Il1r1r/r	-2.93022	6.80443
2	Il1r1r/r	-5.82399	0.805411
3	Il1r1r/r	-0.81195	1.4906
4	PdgfraCreER::Il1r1r/r	16.5876	24.8246
5	PdgfraCreER::Il1r1r/r	19.9855	22.1735
6	PdgfraCreER::Il1r1r/r	17.736	23.7751
Figure 5b
Mouse #	Strain	i.c.m. injection	Ly6G+ cells/mm2
1	WT	PBS	0
2	WT	PBS	0
3	WT	PBS	0
4	WT	PBS	0
5	Il1r1r/r	PBS	0
6	Il1r1r/r	PBS	0
7	Il1r1r/r	PBS	0
8	Il1r1r/r	PBS	0
9	PdgfraCreER::Il1r1r/r	PBS	0
10	PdgfraCreER::Il1r1r/r	PBS	0
11	PdgfraCreER::Il1r1r/r	PBS	0
12	PdgfraCreER::Il1r1r/r	PBS	0
13	WT	rmIL-1α	70
14	WT	rmIL-1α	83
15	WT	rmIL-1α	136
16	Il1r1r/r	rmIL-1α	0
17	Il1r1r/r	rmIL-1α	0
18	Il1r1r/r	rmIL-1α	0
19	Il1r1r/r	rmIL-1α	0
20	PdgfraCreER::Il1r1r/r	rmIL-1α	0
21	PdgfraCreER::Il1r1r/r	rmIL-1α	0
22	PdgfraCreER::Il1r1r/r	rmIL-1α	0
23	PdgfraCreER::Il1r1r/r	rmIL-1α	0
Figure 5c
Mouse #	Strain	i.c.m. injection	Olig2+ CC1+ cells/mm2
1	WT	PBS	750
2	WT	PBS	698
3	WT	PBS	722
4	WT	PBS	798
5	Il1r1r/r	PBS	655
6	Il1r1r/r	PBS	814
7	Il1r1r/r	PBS	623
8	PdgfraCreER::Il1r1r/r	PBS	698
9	PdgfraCreER::Il1r1r/r	PBS	646
10	PdgfraCreER::Il1r1r/r	PBS	769
11	WT	rmIL-1α	321
12	WT	rmIL-1α	339
13	WT	rmIL-1α	278
14	Il1r1r/r	rmIL-1α	743
15	Il1r1r/r	rmIL-1α	834
16	Il1r1r/r	rmIL-1α	321
17	PdgfraCreER::Il1r1r/r	rmIL-1α	557
18	PdgfraCreER::Il1r1r/r	rmIL-1α	509
19	PdgfraCreER::Il1r1r/r	rmIL-1α	586
20	PdgfraCreER::Il1r1r/r	rmIL-1α	767
21	PdgfraCreER::Il1r1r/r	rmIL-1α	660

## Sheet: Figure 6
Source data figure 6
The alarmin interleukin-1α triggers secondary degeneration through reactive astrocytes and endothelium after spinal cord injury
Bretheau et aI.
Figure 6a
Mouse #	Strain	% of Il1r1 gene restoration
1	Il1r1r/r	-24
2	Il1r1r/r	11
3	Il1r1r/r	12
4	Il1r1r/r	-10
5	Il1r1r/r	6
6	Cx3cr1CreER::Il1r1r/r	59
7	Cx3cr1CreER::Il1r1r/r	53
8	Cx3cr1CreER::Il1r1r/r	76
Figure 6b
Mouse #	Strain	i.c.m. injection	Ly6G+ cells/mm2
1	WT	PBS	0
2	WT	PBS	0
3	WT	PBS	0
4	WT	PBS	0
5	WT	PBS	0
6	WT	PBS	0
7	Il1r1r/r	PBS	0
8	Il1r1r/r	PBS	0
9	Il1r1r/r	PBS	0
10	Il1r1r/r	PBS	0
11	Cx3cr1CreER::Il1r1r/r	PBS	0
12	Cx3cr1CreER::Il1r1r/r	PBS	0
13	Cx3cr1CreER::Il1r1r/r	PBS	0
14	Cx3cr1CreER::Il1r1r/r	PBS	0
15	WT	rmIL-1α	147
16	WT	rmIL-1α	48.2101
17	WT	rmIL-1α	166.451
18	WT	rmIL-1α	18.6145
19	WT	rmIL-1α	150
20	WT	rmIL-1α	109
21	Il1r1r/r	rmIL-1α	0
22	Il1r1r/r	rmIL-1α	0
23	Il1r1r/r	rmIL-1α	0
24	Il1r1r/r	rmIL-1α	0
25	Cx3cr1CreER::Il1r1r/r	rmIL-1α	0
26	Cx3cr1CreER::Il1r1r/r	rmIL-1α	0
27	Cx3cr1CreER::Il1r1r/r	rmIL-1α	0
28	Cx3cr1CreER::Il1r1r/r	rmIL-1α	0
Figure 6c
Mouse #	Strain	i.c.m. injection	Olig2+ CC1+ cells/mm2
1	WT	PBS	267.631
2	WT	PBS	418.925
3	WT	PBS	277.861
4	WT	PBS	402.477
5	WT	PBS	460
6	WT	PBS	571
7	WT	PBS	501
8	WT	PBS	476
9	WT	PBS	648
10	WT	PBS	706
11	WT	PBS	633
12	Il1r1r/r	PBS	387.021
13	Il1r1r/r	PBS	513.666
14	Il1r1r/r	PBS	285.764
15	Il1r1r/r	PBS	560
16	Il1r1r/r	PBS	565
17	Il1r1r/r	PBS	653
18	Il1r1r/r	PBS	594
19	Cx3cr1CreER::Il1r1r/r	PBS	370.819
20	Cx3cr1CreER::Il1r1r/r	PBS	506.567
21	Cx3cr1CreER::Il1r1r/r	PBS	370.819
22	Cx3cr1CreER::Il1r1r/r	PBS	462
23	Cx3cr1CreER::Il1r1r/r	PBS	462
24	Cx3cr1CreER::Il1r1r/r	PBS	521
25	Cx3cr1CreER::Il1r1r/r	PBS	692
26	Cx3cr1CreER::Il1r1r/r	PBS	577
27	WT	rmIL-1α	111.551
28	WT	rmIL-1α	144.541
29	WT	rmIL-1α	84.8138
30	WT	rmIL-1α	214.217
31	WT	rmIL-1α	278
32	WT	rmIL-1α	234
33	WT	rmIL-1α	217
34	WT	rmIL-1α	284
35	WT	rmIL-1α	482
36	Il1r1r/r	rmIL-1α	357.147
37	Il1r1r/r	rmIL-1α	314.755
38	Il1r1r/r	rmIL-1α	313.468
39	Il1r1r/r	rmIL-1α	267.139
40	Il1r1r/r	rmIL-1α	573
41	Il1r1r/r	rmIL-1α	685
42	Cx3cr1CreER::Il1r1r/r	rmIL-1α	288.565
43	Cx3cr1CreER::Il1r1r/r	rmIL-1α	307.791
44	Cx3cr1CreER::Il1r1r/r	rmIL-1α	310.799
45	Cx3cr1CreER::Il1r1r/r	rmIL-1α	417.801
46	Cx3cr1CreER::Il1r1r/r	rmIL-1α	346
47	Cx3cr1CreER::Il1r1r/r	rmIL-1α	436
48	Cx3cr1CreER::Il1r1r/r	rmIL-1α	579
49	Cx3cr1CreER::Il1r1r/r	rmIL-1α	503
50	Cx3cr1CreER::Il1r1r/r	rmIL-1α	567
Figure 6j
Mouse #	i.c.m. injection	Ly6G+ cells/mm2
1	PBS	0
2	PBS	0
3	PBS	0
4	PBS	0
5	rmIL-1α	218
6	rmIL-1α	184
7	rmIL-1α	119
8	rmIL-1α	139
9	rmIL-1α + PLX5622	368
10	rmIL-1α + PLX5622	266
11	rmIL-1α + PLX5622	206
12	rmIL-1α + PLX5622	364
Figure 6k
Mouse #	i.c.m. injection	Olig2+ CC1+ cells/mm2
1	PBS	347
2	PBS	395
3	PBS	318
4	rmIL-1α	60
5	rmIL-1α	161
6	rmIL-1α	122
7	rmIL-1α + PLX5622	32
8	rmIL-1α + PLX5622	30
9	rmIL-1α + PLX5622	108
Figure 6l
Pool	i.c.m. injection	Il1r2 mRNA relative to Gapdh
1	PBS	0.001
2	PBS	0
3	rmIL-1α	0.0069
4	rmIL-1α	0.00488

## Sheet: Figure 7
Source data figure 7
The alarmin interleukin-1α triggers secondary degeneration through reactive astrocytes and endothelium after spinal cord injury
Bretheau et aI.
Figure 7b
Pool	Strain	% of Il1r1 gene expression
1	Il1r1r/r	3.18293
2	Il1r1r/r	-8.92487
3	Il1r1r/r	5.1754
4	Cdh5CreER::Il1r1r/r	89.0929
5	Cdh5CreER::Il1r1r/r	93.0491
6	Cdh5CreER::Il1r1r/r	90.7645
Figure 7c
Mouse #	Strain	i.c.m. injection	Ly6G+ cells/mm2
1	WT	PBS	0
2	WT	PBS	0
3	WT	PBS	0
4	WT	PBS	0
5	WT	PBS	0
6	WT	PBS	0
7	Il1r1r/r	PBS	0
8	Il1r1r/r	PBS	0
9	Il1r1r/r	PBS	0
10	Il1r1r/r	PBS	0
11	Il1r1r/r	PBS	0
12	Il1r1r/r	PBS	0
13	Il1r1r/r	PBS	0
14	Il1r1r/r	PBS	0
15	Cdh5CreER::Il1r1r/r	PBS	0
16	Cdh5CreER::Il1r1r/r	PBS	0
17	Cdh5CreER::Il1r1r/r	PBS	0
18	Cdh5CreER::Il1r1r/r	PBS	0
19	Cdh5CreER::Il1r1r/r	PBS	0
20	WT	rmIL-1α	68
21	WT	rmIL-1α	70
22	WT	rmIL-1α	109
23	WT	rmIL-1α	98
24	WT	rmIL-1α	123
25	WT	rmIL-1α	36
26	WT	rmIL-1α	16.7611
27	WT	rmIL-1α	75.655
28	WT	rmIL-1α	67.7993
29	WT	rmIL-1α	72.1973
30	Il1r1r/r	rmIL-1α	0
31	Il1r1r/r	rmIL-1α	0
32	Il1r1r/r	rmIL-1α	0
33	Il1r1r/r	rmIL-1α	0
34	Il1r1r/r	rmIL-1α	0
35	Il1r1r/r	rmIL-1α	0
36	Il1r1r/r	rmIL-1α	0
37	Il1r1r/r	rmIL-1α	0
38	Il1r1r/r	rmIL-1α	0
39	Il1r1r/r	rmIL-1α	0
40	Il1r1r/r	rmIL-1α	0
41	Il1r1r/r	rmIL-1α	0
42	Il1r1r/r	rmIL-1α	0.264014
43	Il1r1r/r	rmIL-1α	0.504879
44	Cdh5CreER::Il1r1r/r	rmIL-1α	35
45	Cdh5CreER::Il1r1r/r	rmIL-1α	45
46	Cdh5CreER::Il1r1r/r	rmIL-1α	19
47	Cdh5CreER::Il1r1r/r	rmIL-1α	22
48	Cdh5CreER::Il1r1r/r	rmIL-1α	33
49	Cdh5CreER::Il1r1r/r	rmIL-1α	7.82847
50	Cdh5CreER::Il1r1r/r	rmIL-1α	4.16663
51	Cdh5CreER::Il1r1r/r	rmIL-1α	2.94577
52	Cdh5CreER::Il1r1r/r	rmIL-1α	7.00114
Figure 7d
Mouse #	Strain	i.c.m. injection	Olig2+ CC1+ cells/mm2
1	WT	PBS	588
2	WT	PBS	583
3	WT	PBS	618
4	WT	PBS	714
5	WT	PBS	546
6	WT	PBS	552
7	Il1r1r/r	PBS	575
8	Il1r1r/r	PBS	595
9	Il1r1r/r	PBS	619
10	Il1r1r/r	PBS	576
11	Il1r1r/r	PBS	560
12	Il1r1r/r	PBS	573
13	Il1r1r/r	PBS	666
14	Il1r1r/r	PBS	604
15	Cdh5CreER::Il1r1r/r	PBS	570
16	Cdh5CreER::Il1r1r/r	PBS	710
17	Cdh5CreER::Il1r1r/r	PBS	569
18	Cdh5CreER::Il1r1r/r	PBS	571
19	Cdh5CreER::Il1r1r/r	PBS	519
20	WT	rmIL-1α	113
21	WT	rmIL-1α	86
22	WT	rmIL-1α	301
23	WT	rmIL-1α	335
24	WT	rmIL-1α	450
25	WT	rmIL-1α	438
26	WT	rmIL-1α	284.205
27	WT	rmIL-1α	253.724
28	WT	rmIL-1α	266.93
29	Il1r1r/r	rmIL-1α	714
30	Il1r1r/r	rmIL-1α	568
31	Il1r1r/r	rmIL-1α	484
32	Il1r1r/r	rmIL-1α	532
33	Il1r1r/r	rmIL-1α	536
34	Il1r1r/r	rmIL-1α	639
35	Il1r1r/r	rmIL-1α	582
36	Il1r1r/r	rmIL-1α	680
37	Il1r1r/r	rmIL-1α	482
38	Il1r1r/r	rmIL-1α	451
39	Il1r1r/r	rmIL-1α	429
40	Il1r1r/r	rmIL-1α	496.102
41	Il1r1r/r	rmIL-1α	393.017
42	Il1r1r/r	rmIL-1α	426.93
43	Cdh5CreER::Il1r1r/r	rmIL-1α	357
44	Cdh5CreER::Il1r1r/r	rmIL-1α	437
45	Cdh5CreER::Il1r1r/r	rmIL-1α	515
46	Cdh5CreER::Il1r1r/r	rmIL-1α	467
47	Cdh5CreER::Il1r1r/r	rmIL-1α	365
48	Cdh5CreER::Il1r1r/r	rmIL-1α	416.328
49	Cdh5CreER::Il1r1r/r	rmIL-1α	426.326
50	Cdh5CreER::Il1r1r/r	rmIL-1α	393.249
51	Cdh5CreER::Il1r1r/r	rmIL-1α	388.654
Figure 7e
Mouse #	Strain	BMS score day 0	BMS score day 1	BMS score day 3	BMS score day 7	BMS score day 14	BMS score day 21	BMS score day 28	BMS score day 35
1	WT	9	0	0	2	3	3.5	4.5	4.5
2	WT	9	0	0	2	3	4	5	5
3	WT	9	0	1	2	4	5	5	5.5
4	WT	9	0	0	1	3	4	4	4.5
5	WT	9	0	0	0	1.5	2	3	3.5
6	WT	9	0	0.5	2	4	5	5	5
7	WT	9	0	0	1	3.5	3.5	4	4
8	Il1r1r/r	9	1.5	2.5	4.5	5	6	6	6
9	Il1r1r/r	9	0.5	2	4.5	5	6	6.5	6.5
10	Il1r1r/r	9	0.5	1	4	6	6.5	6.5	7
11	Il1r1r/r	9	0	1.5	3	4	5	5	5
12	Il1r1r/r	9	0	0	2.5	3.5	4.5	5	5
13	Il1r1r/r	9	0	1	3	4	5	5	5.5
14	Il1r1r/r	9	0	1	2.5	3.5	4	4.5	4.5
15	Il1r1r/r	9	1	2	4.5	5	5	5.5	5.5
16	Cdh5CreER::Il1r1r/r	9	0	1	3	4.5	5	5.5	6
17	Cdh5CreER::Il1r1r/r	9	0.5	1.5	3.5	4.5	5	5.5	5.5
18	Cdh5CreER::Il1r1r/r	9	0.5	1	3	4	4.5	5.5	5.5
19	Cdh5CreER::Il1r1r/r	9	0	1	2	3.5	4	4.5	4.5
20	Cdh5CreER::Il1r1r/r	9	1	1.5	3.5	4	4.5	4.5	4.5
21	Cdh5CreER::Il1r1r/r	9	0.5	1	3	4.5	4.5	4.5	5
22	Cdh5CreER::Il1r1r/r	9	2	3	5	5.5	6	6	6
23	Cdh5CreER::Il1r1r/r	9	0	2	3	4	5	6	6
Figure 7f
Mouse #	Strain	BMS subscore day 0	BMS subscore day 1	BMS subscore day 3	BMS subscore day 7	BMS subscore day 14	BMS subscore day 21	BMS subscore day 28	BMS subscore day 35
1	WT	11	0	0	0	0	0	4	4
2	WT	11	0	0	0	0	0	5	5
3	WT	11	0	0	0	2	5	5	6
4	WT	11	0	0	0	0	0	1	4
5	WT	11	0	0	0	0	0	0	3
6	WT	11	0	0	0	2	5	5	5
7	WT	11	0	0	0	0	0	0	3
8	Il1r1r/r	11	0	0	2	5	6	6	6
9	Il1r1r/r	11	0	0	3	5	6	7	7
10	Il1r1r/r	11	0	0	3	6	7	7	7
11	Il1r1r/r	11	0	0	0	1	5	5	5
12	Il1r1r/r	11	0	0	0	0	4	5	5
13	Il1r1r/r	11	0	0	0	3	5	5	6
14	Il1r1r/r	11	0	0	0	0	2	4	3
15	Il1r1r/r	11	0	0	4	5	5	5	5
16	Cdh5CreER::Il1r1r/r	11	0	0	0	4	5	6	6
17	Cdh5CreER::Il1r1r/r	11	0	0	0	4	5	6	6
18	Cdh5CreER::Il1r1r/r	11	0	0	0	2	4	5	6
19	Cdh5CreER::Il1r1r/r	11	0	0	0	0	2	4	3
20	Cdh5CreER::Il1r1r/r	11	0	0	2	2	3	3	3
21	Cdh5CreER::Il1r1r/r	11	0	0	0	2	3	3	5
22	Cdh5CreER::Il1r1r/r	11	0	0	5	5	6	6	6
23	Cdh5CreER::Il1r1r/r	11	0	0	0	0	5	6	6
Figure 7h
Pool	Strain	% of Il1r1 gene expression
1	Il1r1fl/fl	101.866
2	Il1r1fl/fl	98.1686
3	Cdh5CreER::Il1r1fl/fl	56.2529
4	Cdh5CreER::Il1r1fl/fl	58.6417
Figure 7i
Mouse #	Strain	i.c.m. injection	Ly6G+ cells/mm2
1	WT	PBS	0
2	WT	PBS	0
3	WT	PBS	0
4	WT	PBS	0
5	WT	PBS	0
6	WT	PBS	0
7	WT	PBS	0
8	WT	PBS	0
9	Il1r1fl/fl	PBS	0
10	Il1r1fl/fl	PBS	0
11	Il1r1fl/fl	PBS	0
12	Il1r1fl/fl	PBS	0
13	Il1r1fl/fl	PBS	0
14	Il1r1fl/fl	PBS	0
15	Cdh5CreER::Il1r1fl/fl	PBS	0
16	Cdh5CreER::Il1r1fl/fl	PBS	0
17	Cdh5CreER::Il1r1fl/fl	PBS	0
18	Cdh5CreER::Il1r1fl/fl	PBS	0
19	Cdh5CreER::Il1r1fl/fl	PBS	0
20	Cdh5CreER::Il1r1fl/fl	PBS	0
21	Cdh5CreER::Il1r1fl/fl	PBS	0
22	WT	rmIL-1α	117
23	WT	rmIL-1α	125
24	WT	rmIL-1α	176
25	WT	rmIL-1α	52
26	WT	rmIL-1α	78
27	WT	rmIL-1α	143
28	WT	rmIL-1α	36
29	WT	rmIL-1α	50
30	Il1r1fl/fl	rmIL-1α	131
30	Il1r1fl/fl	rmIL-1α	151
32	Il1r1fl/fl	rmIL-1α	91
33	Il1r1fl/fl	rmIL-1α	72
34	Cdh5CreER::Il1r1fl/fl	rmIL-1α	78
35	Cdh5CreER::Il1r1fl/fl	rmIL-1α	72
36	Cdh5CreER::Il1r1fl/fl	rmIL-1α	63
37	Cdh5CreER::Il1r1fl/fl	rmIL-1α	85
38	Cdh5CreER::Il1r1fl/fl	rmIL-1α	38
39	Cdh5CreER::Il1r1fl/fl	rmIL-1α	37
40	Cdh5CreER::Il1r1fl/fl	rmIL-1α	14
41	Cdh5CreER::Il1r1fl/fl	rmIL-1α	9
42	Cdh5CreER::Il1r1fl/fl	rmIL-1α	16
43	Cdh5CreER::Il1r1fl/fl	rmIL-1α	26
44	Cdh5CreER::Il1r1fl/fl	rmIL-1α	6
Figure 7j
Mouse #	Strain	i.c.m. injection	Olig2+ CC1+ cells/mm2
1	WT	PBS	534.41
2	WT	PBS	442.227
3	WT	PBS	462.803
4	WT	PBS	683.745
5	WT	PBS	660.768
6	WT	PBS	716.741
7	WT	PBS	587.697
8	WT	PBS	583.274
9	Il1r1fl/fl	PBS	509.288
10	Il1r1fl/fl	PBS	451.503
11	Il1r1fl/fl	PBS	534.138
12	Il1r1fl/fl	PBS	716.694
13	Il1r1fl/fl	PBS	548.364
14	Il1r1fl/fl	PBS	442.315
15	Cdh5CreER::Il1r1fl/fl	PBS	411.336
16	Cdh5CreER::Il1r1fl/fl	PBS	498.477
17	Cdh5CreER::Il1r1fl/fl	PBS	446.607
18	Cdh5CreER::Il1r1fl/fl	PBS	774.375
19	Cdh5CreER::Il1r1fl/fl	PBS	586.338
20	Cdh5CreER::Il1r1fl/fl	PBS	488.317
21	Cdh5CreER::Il1r1fl/fl	PBS	567.845
22	WT	rmIL-1α	159.914
23	WT	rmIL-1α	368.046
24	WT	rmIL-1α	254.263
25	WT	rmIL-1α	457.125
26	WT	rmIL-1α	407.089
27	WT	rmIL-1α	503.3
28	WT	rmIL-1α	113.001
29	WT	rmIL-1α	85.7411
30	Il1r1fl/fl	rmIL-1α	107.664
31	Il1r1fl/fl	rmIL-1α	292.556
32	Il1r1fl/fl	rmIL-1α	524.146
33	Il1r1fl/fl	rmIL-1α	339.2
34	Il1r1fl/fl	rmIL-1α	455.37
35	Il1r1fl/fl	rmIL-1α	350.668
36	Cdh5CreER::Il1r1fl/fl	rmIL-1α	398.221
37	Cdh5CreER::Il1r1fl/fl	rmIL-1α	423.236
38	Cdh5CreER::Il1r1fl/fl	rmIL-1α	315.53
39	Cdh5CreER::Il1r1fl/fl	rmIL-1α	505.775
40	Cdh5CreER::Il1r1fl/fl	rmIL-1α	644.438
41	Cdh5CreER::Il1r1fl/fl	rmIL-1α	500.909
42	Cdh5CreER::Il1r1fl/fl	rmIL-1α	450.678
43	Cdh5CreER::Il1r1fl/fl	rmIL-1α	529.94
44	Cdh5CreER::Il1r1fl/fl	rmIL-1α	453.594
Figure 7k
Mouse #	Strain	BMS score day 0	BMS score day 1	BMS score day 3	BMS score day 7	BMS score day 14	BMS score day 21	BMS score day 28	BMS score day 35
1	WT	9	0	0.5	3	4.5	4.5	5	6
2	WT	9	0.5	1	3.5	4.5	5	5.5	5.5
3	WT	9	1	1.5	1.5	3	4	4.5	4.5
4	WT	9	0	0	2	4	4.5	5	6
5	WT	9	0	0.5	1.5	3	3.5	4	4.5
6	WT	9	0.5	1	4	5.5	5.5	5.5	5.5
7	WT	9	0.5	1.5	5	5	5	6	6
8	Il1r1fl/fl	9	0	0.5	2.5	3.5	5	5.5	6
9	Il1r1fl/fl	9	0	0.5	2	4	5	5	5
10	Il1r1fl/fl	9	0	0	1.5	2.5	3	4.5	4.5
11	Il1r1fl/fl	9	0	1	4	5.5	5.5	5.5	5.5
12	Il1r1fl/fl	9	0	0.5	1.5	2.5	3.5	4.5	5
13	Il1r1fl/fl	9	1	1	4	4.5	5	5.5	6
14	Il1r1fl/fl	9	0	1.5	3	4	4.5	4.5	5.5
15	Cdh5CreER::Il1r1fl/fl	9	0	1	4.5	4.5	5	6	6
16	Cdh5CreER::Il1r1fl/fl	9	0	1.5	4.5	6	6	7	7
17	Cdh5CreER::Il1r1fl/fl	9	0	0	2.5	4	4	4	4
18	Cdh5CreER::Il1r1fl/fl	9	0	0.5	2	3	4	4.5	4.5
19	Cdh5CreER::Il1r1fl/fl	9	0	0	1	1.5	3	3	3
20	Cdh5CreER::Il1r1fl/fl	9	0	1	2	3	4	4	4.5
21	Cdh5CreER::Il1r1fl/fl	9	1	3	4	4.5	4.5	4.5	5
22	Cdh5CreER::Il1r1fl/fl	9	0	1	2.5	3.5	4.5	5	5
Figure 7l
Mouse #	Strain	BMS subscore day 0	BMS subscore day 1	BMS subscore day 3	BMS subscore day 7	BMS subscore day 14	BMS subscore day 21	BMS subscore day 28	BMS subscore day 35
1	WT	11	0	0	0	4	5	6	6
2	WT	11	0	0	0	3	5	6	6
3	WT	11	0	0	0	0	3	3	4
4	WT	11	0	0	0	3	4	5	6
5	WT	11	0	0	0	0	0	2	4
6	WT	11	0	0	0	5	5	5	6
7	WT	11	0	0	5	5	5	6	6
8	Il1r1fl/fl	11	0	0	0	0	5	6	6
9	Il1r1fl/fl	11	0	0	0	2	4	5	5
10	Il1r1fl/fl	11	0	0	0	0	0	2	4
11	Il1r1fl/fl	11	0	0	4	5	6	6	6
12	Il1r1fl/fl	11	0	0	0	0	0	4	5
13	Il1r1fl/fl	11	0	0	2	3	4	5	6
14	Il1r1fl/fl	11	0	0	0	3	4	4	6
15	Cdh5CreER::Il1r1fl/fl	11	0	0	3	3	5	6	6
16	Cdh5CreER::Il1r1fl/fl	11	0	0	5	6	6	7	7
17	Cdh5CreER::Il1r1fl/fl	11	0	0	0	2	2	4	4
18	Cdh5CreER::Il1r1fl/fl	11	0	0	0	0	1	3	4
19	Cdh5CreER::Il1r1fl/fl	11	0	0	0	0	0	0	0
20	Cdh5CreER::Il1r1fl/fl	11	0	0	0	0	2	2	4
21	Cdh5CreER::Il1r1fl/fl	11	0	0	2	3	3	4	5
22	Cdh5CreER::Il1r1fl/fl	11	0	0	0	0	2	4	5

## Sheet: Figure 8
Source data figure 8
The alarmin interleukin-1α triggers secondary degeneration through reactive astrocytes and endothelium after spinal cord injury
Bretheau et aI.
Figure 8b
Mouse #	Strain	% of Il1r1 expression
1	Il1r1r/r	0.32
2	Il1r1r/r	-4.25
3	Il1r1r/r	2.73
4	Il1r1r/r	-1.08
5	Il1r1r/r	-4.25
6	Il1r1r/r	6.05
7	GfapCre::Il1r1r/r	57.45
8	GfapCre::Il1r1r/r	52.18
9	GfapCre::Il1r1r/r	49.99
10	GfapCre::Il1r1r/r	52.69
11	GfapCre::Il1r1r/r	53.02
12	GfapCre::Il1r1r/r	60.49
Figure 8c
Mouse #	Strain	i.c.m. injection	Ly6G+ cells/mm2
1	WT	PBS	0
2	WT	PBS	0
3	WT	PBS	0
4	WT	PBS	0
5	WT	PBS	0
6	WT	PBS	0
7	WT	PBS	0
8	Il1r1r/r	PBS	0
9	Il1r1r/r	PBS	0
10	Il1r1r/r	PBS	0
11	Il1r1r/r	PBS	0
12	Il1r1r/r	PBS	0
13	Il1r1r/r	PBS	0
14	Il1r1r/r	PBS	0
15	Il1r1r/r	PBS	0
16	GfapCre::Il1r1r/r	PBS	0
17	GfapCre::Il1r1r/r	PBS	0
18	GfapCre::Il1r1r/r	PBS	0
19	GfapCre::Il1r1r/r	PBS	0
20	GfapCre::Il1r1r/r	PBS	0
21	WT	rmIL-1α	191
22	WT	rmIL-1α	213
23	WT	rmIL-1α	178
24	WT	rmIL-1α	53
25	WT	rmIL-1α	238
26	WT	rmIL-1α	138
27	WT	rmIL-1α	141
28	Il1r1r/r	rmIL-1α	0
29	Il1r1r/r	rmIL-1α	0
30	Il1r1r/r	rmIL-1α	0
31	Il1r1r/r	rmIL-1α	0
32	Il1r1r/r	rmIL-1α	0
33	Il1r1r/r	rmIL-1α	0
34	Il1r1r/r	rmIL-1α	0
35	Il1r1r/r	rmIL-1α	0
36	GfapCre::Il1r1r/r	rmIL-1α	7
37	GfapCre::Il1r1r/r	rmIL-1α	0
38	GfapCre::Il1r1r/r	rmIL-1α	0
39	GfapCre::Il1r1r/r	rmIL-1α	5
40	GfapCre::Il1r1r/r	rmIL-1α	23
41	GfapCre::Il1r1r/r	rmIL-1α	0
Figure 8d
Mouse #	Strain	i.c.m. injection	Olig2+ CC1+ cells/mm2
1	WT	PBS	563
2	WT	PBS	522
3	WT	PBS	584
4	WT	PBS	541
5	WT	PBS	408
6	WT	PBS	432
7	WT	PBS	415
8	WT	PBS	447
9	Il1r1r/r	PBS	386
10	Il1r1r/r	PBS	505
11	Il1r1r/r	PBS	545
12	Il1r1r/r	PBS	501
13	Il1r1r/r	PBS	511
14	Il1r1r/r	PBS	531
15	Il1r1r/r	PBS	453
16	Il1r1r/r	PBS	392
17	GfapCre::Il1r1r/r	PBS	408
18	GfapCre::Il1r1r/r	PBS	699
19	GfapCre::Il1r1r/r	PBS	546
20	GfapCre::Il1r1r/r	PBS	526
21	GfapCre::Il1r1r/r	PBS	310
22	GfapCre::Il1r1r/r	PBS	340
23	GfapCre::Il1r1r/r	PBS	506
24	WT	rmIL-1α	107
25	WT	rmIL-1α	364
26	WT	rmIL-1α	340
27	WT	rmIL-1α	138
28	WT	rmIL-1α	175
29	WT	rmIL-1α	292
30	WT	rmIL-1α	224
31	WT	rmIL-1α	165
32	Il1r1r/r	rmIL-1α	488
33	Il1r1r/r	rmIL-1α	454
34	Il1r1r/r	rmIL-1α	592
35	Il1r1r/r	rmIL-1α	291
36	Il1r1r/r	rmIL-1α	371
37	Il1r1r/r	rmIL-1α	347
38	Il1r1r/r	rmIL-1α	476
39	Il1r1r/r	rmIL-1α	383
40	GfapCre::Il1r1r/r	rmIL-1α	263
41	GfapCre::Il1r1r/r	rmIL-1α	374
42	GfapCre::Il1r1r/r	rmIL-1α	331
43	GfapCre::Il1r1r/r	rmIL-1α	316
44	GfapCre::Il1r1r/r	rmIL-1α	286
45	GfapCre::Il1r1r/r	rmIL-1α	279
Figure 8e
Mouse #	Strain	BMS score day 0	BMS score day 1	BMS score day 3	BMS score day 7	BMS score day 14	BMS score day 21	BMS score day 28	BMS score day 35
1	WT	9	0.5	1	3	4.5	5	5.5	5.5
2	WT	9	0	0	2	3	4	4.5	5
3	WT	9	0	0	1.5	3.5	3.5	4.5	4.5
4	WT	9	0	0.5	0	2	3	4	4.5
5	WT	9	0	0.5	2	3	4	5	5
6	WT	9	0	0.5	2.5	3.5	4.5	4.5	4.5
7	WT	9	0.5	1	2	4.5	5	6	6
8	WT	9	0	0.5	2	4.5	5	5	5.5
9	WT	9	0	0.5	2	3.5	4	4.5	4.5
10	WT	9	0	1.5	2.5	4	4.5	5	5.5
11	WT	9	0	1	2	3.5	3.5	4.5	4.5
12	WT	9	0	1.5	2.5	4	5	5	5
13	WT	9	0	0	2	3	4	4	5
14	WT	9	0	0	1	2.5	3.5	3.5	4
15	WT	9	0	0.5	1.5	2.5	3.5	4	4
16	WT	9	0	0	2	4	5	5	5
17	Il1r1r/r	9	0	1	2	3	3.5	3.5	3.5
18	Il1r1r/r	9	0	0	1.5	3	3.5	4	4
19	Il1r1r/r	9	2.5	4.5	5.5	6	6	6	5.5
20	Il1r1r/r	9	1.5	2.5	3.5	4.5	5.5	5.5	5.5
21	Il1r1r/r	9	2.5	3.5	4.5	5	5	5	5
22	Il1r1r/r	9	1.5	4	5.5	6	6	6.5	7
23	Il1r1r/r	9	4	4.5	5.5	6	6	6.5	6
24	Il1r1r/r	9	1	2.5	4.5	5	5	5	5
25	Il1r1r/r	9	1.5	2.5	4	5	5.5	6	7
26	Il1r1r/r	9	0	2	4	5	5	6	6
27	Il1r1r/r	9	1	2	3.5	4.5	5.5	7	7
28	Il1r1r/r	9	0	1	3.5	5	5	6	7
29	Il1r1r/r	9	0	0.5	2.5	3	4	4	4
30	Il1r1r/r	9	1.5	2.5	3.5	4.5	5	5.5	6
31	Il1r1r/r	9	0.5	3	4.5	4.5	5	4.5	5
32	GfapCre::Il1r1r/r	9	0.5	3.5	4.5	5.5	6	7	6
33	GfapCre::Il1r1r/r	9	1.5	2.5	4.5	5	6.5	6.5	6.5
34	GfapCre::Il1r1r/r	9	3.5	4	5	5.5	6	6	5.5
35	GfapCre::Il1r1r/r	9	2	4	4.5	5	6	6	5
36	GfapCre::Il1r1r/r	9	1	2	3.5	4.5	4.5	5.5	5.5
37	GfapCre::Il1r1r/r	9	0.5	2	3.5	5	5	5	5
38	GfapCre::Il1r1r/r	9	2	3	5	5	5	5	6
39	GfapCre::Il1r1r/r	9	0	2	4	5	6	6	6.5
40	GfapCre::Il1r1r/r	9	0.5	2	4	4.5	5.5	7	7
41	GfapCre::Il1r1r/r	9	0	2	4.5	5.5	6	6	7
42	GfapCre::Il1r1r/r	9	0	1	3	3.5	4	4.54	4.5
43	GfapCre::Il1r1r/r	9	0	0.5	3	3.5	4	4.5	4
44	GfapCre::Il1r1r/r	9	0	1	3	3.5	4.5	4.5	5
45	GfapCre::Il1r1r/r	9	0	2	4	4.5	4.5	6.5	5
46	GfapCre::Il1r1r/r	9	2.5	3	4	5	6	5.5	7
Figure 8f
Mouse #	Strain	BMS subscore day 0	BMS subscore day 1	BMS subscore day 3	BMS subscore day 7	BMS subscore day 14	BMS subscore day 21	BMS subscore day 28	BMS subscore day 35
1	WT	11	0	0	0	4	6	6	6
2	WT	11	0	0	0	4	5	5	5
3	WT	11	0	0	0	0	3	3	4
4	WT	11	0	0	0	3	4	5	5
5	WT	11	0	0	0	0	1	3	4
6	WT	11	0	0	0	3	5	5	5
7	WT	11	0	0	0	0	0	1	5
8	WT	11	0	0	0	0	0	0	3
9	WT	11	0	0	0	0	0	0	0
10	WT	11	0	0	0	0	5	5	5
11	WT	11	0	0	0	3	5	6	5
12	WT	11	0	0	0	0	0	3	5
13	WT	11	0	0	0	0	0	2	5
14	WT	11	0	0	0	0	0	0	4
15	WT	11	0	0	0	0	0	4	4
16	WT	11	0	0	0	0	2	3	4
17	Il1r1r/r	11	0	2	5	6	6	6	7
18	Il1r1r/r	11	0	2	5	6	6	7	6
19	Il1r1r/r	11	0	0	2	5	5	5	5
20	Il1r1r/r	11	0	0	1	5	5	5	6
21	Il1r1r/r	11	0	0	0	5	5	6	6
22	Il1r1r/r	11	0	0	0	4	6	7	7
23	Il1r1r/r	11	0	0	0	5	5	6	7
24	Il1r1r/r	11	0	0	0	0	1	3	3
25	Il1r1r/r	11	0	0	0	4	5	5	6
26	Il1r1r/r	11	0	0	2	4	5	4	5
27	Il1r1r/r	11	0	0	0	0	1	1	1
28	Il1r1r/r	11	0	0	0	0	0	2	2
29	Il1r1r/r	11	0	4	5	6	6	6	6
30	Il1r1r/r	11	0	0	1	3	4	5	5
31	Il1r1r/r	11	0	0	2	4	5	5	5
32	GfapCre::Il1r1r/r	11	0	0	5	5	5	5	6
33	GfapCre::Il1r1r/r	11	0	0	2	5	6	6	6
34	GfapCre::Il1r1r/r	11	0	0	3	5	6	7	7
35	GfapCre::Il1r1r/r	11	0	0	4	6	6	6	7
36	GfapCre::Il1r1r/r	11	0	0	0	0	2	4	4
37	GfapCre::Il1r1r/r	11	0	0	0	0	1	3	3
38	GfapCre::Il1r1r/r	11	0	0	1	2	4	4	5
39	GfapCre::Il1r1r/r	11	0	0	2	4	4	4	4
40	GfapCre::Il1r1r/r	11	0	0	1	5	6	7	7
41	GfapCre::Il1r1r/r	11	0	0	0	6	6	7	6
42	GfapCre::Il1r1r/r	11	0	0	3	5	5	6	6
43	GfapCre::Il1r1r/r	11	1	0	3	5	6	6	5
44	GfapCre::Il1r1r/r	11	0	2	3	5	6	6	5
45	GfapCre::Il1r1r/r	11	0	0	0	3	3	5	5
46	GfapCre::Il1r1r/r	11	0	0	0	5	5	5	5
Figure 8h
Mouse #	Strain	% of Il1r1 expression
1	Il1r1fl/fl	92.49
2	Il1r1fl/fl	92.69
3	Il1r1fl/fl	100.35
4	Il1r1fl/fl	104.34
5	Il1r1fl/fl	112.56
6	GfapCre::Il1r1fl/fl	30.6
7	GfapCre::Il1r1fl/fl	15.23
8	GfapCre::Il1r1fl/fl	20.43
9	GfapCre::Il1r1fl/fl	28.46
10	GfapCre::Il1r1fl/fl	18.2
Figure 8i
Mouse #	Strain	i.c.m. injection	Ly6G+ cells/mm2
1	WT	PBS	0
2	WT	PBS	0
3	WT	PBS	0
4	WT	PBS	0
5	WT	PBS	0
6	WT	PBS	0
7	WT	PBS	0
8	WT	PBS	0
9	WT	rmIL-1α	166
10	WT	rmIL-1α	94
11	WT	rmIL-1α	220
12	WT	rmIL-1α	153
13	WT	rmIL-1α	71
14	WT	rmIL-1α	84
15	WT	rmIL-1α	73
16	WT	rmIL-1α	77
17	Il1r1fl/fl	PBS	0
18	Il1r1fl/fl	PBS	0
19	Il1r1fl/fl	PBS	0
20	Il1r1fl/fl	PBS	0
21	Il1r1fl/fl	PBS	0
22	Il1r1fl/fl	PBS	0
23	Il1r1fl/fl	PBS	0
24	Il1r1fl/fl	PBS	0
25	Il1r1fl/fl	rmIL-1α	90
26	Il1r1fl/fl	rmIL-1α	101
27	Il1r1fl/fl	rmIL-1α	69
28	Il1r1fl/fl	rmIL-1α	44
29	Il1r1fl/fl	rmIL-1α	46
30	Il1r1fl/fl	rmIL-1α	110
31	Il1r1fl/fl	rmIL-1α	87
32	GfapCre::Il1r1fl/fl	PBS	0
33	GfapCre::Il1r1fl/fl	PBS	0
34	GfapCre::Il1r1fl/fl	PBS	0
35	GfapCre::Il1r1fl/fl	PBS	0
36	GfapCre::Il1r1fl/fl	PBS	0
37	GfapCre::Il1r1fl/fl	PBS	0
38	GfapCre::Il1r1fl/fl	PBS	0
39	GfapCre::Il1r1fl/fl	PBS	0
40	GfapCre::Il1r1fl/fl	rmIL-1α	102
41	GfapCre::Il1r1fl/fl	rmIL-1α	82
42	GfapCre::Il1r1fl/fl	rmIL-1α	29
43	GfapCre::Il1r1fl/fl	rmIL-1α	86
44	GfapCre::Il1r1fl/fl	rmIL-1α	80
45	GfapCre::Il1r1fl/fl	rmIL-1α	83
46	GfapCre::Il1r1fl/fl	rmIL-1α	131
Figure 8j
Mouse #	Strain	i.c.m. injection	Olig2+ CC1+ cells/mm2
1	WT	PBS	598
2	WT	PBS	535
3	WT	PBS	447
4	WT	PBS	492
5	WT	PBS	628
6	WT	PBS	642
7	WT	PBS	670
8	WT	PBS	606
9	WT	PBS	548
10	WT	PBS	504
11	WT	PBS	546
12	WT	PBS	577
13	WT	PBS	529
14	WT	rmIL-1α	296
15	WT	rmIL-1α	387
16	WT	rmIL-1α	229
17	WT	rmIL-1α	393
18	WT	rmIL-1α	359
19	WT	rmIL-1α	492
20	WT	rmIL-1α	399
21	WT	rmIL-1α	498
22	WT	rmIL-1α	385
23	Il1r1fl/fl	PBS	537
24	Il1r1fl/fl	PBS	465
25	Il1r1fl/fl	PBS	564
26	Il1r1fl/fl	PBS	531
27	Il1r1fl/fl	PBS	685
28	Il1r1fl/fl	PBS	477
29	Il1r1fl/fl	PBS	498
30	Il1r1fl/fl	PBS	449
31	Il1r1fl/fl	rmIL-1α	385
32	Il1r1fl/fl	rmIL-1α	396
33	Il1r1fl/fl	rmIL-1α	345
34	Il1r1fl/fl	rmIL-1α	383
35	Il1r1fl/fl	rmIL-1α	344
36	Il1r1fl/fl	rmIL-1α	360
37	GfapCre::Il1r1fl/fl	PBS	454
38	GfapCre::Il1r1fl/fl	PBS	600
39	GfapCre::Il1r1fl/fl	PBS	484
40	GfapCre::Il1r1fl/fl	PBS	508
41	GfapCre::Il1r1fl/fl	PBS	550
42	GfapCre::Il1r1fl/fl	PBS	597
43	GfapCre::Il1r1fl/fl	rmIL-1α	430
44	GfapCre::Il1r1fl/fl	rmIL-1α	397
45	GfapCre::Il1r1fl/fl	rmIL-1α	447
46	GfapCre::Il1r1fl/fl	rmIL-1α	422
47	GfapCre::Il1r1fl/fl	rmIL-1α	605
48	GfapCre::Il1r1fl/fl	rmIL-1α	323
49	GfapCre::Il1r1fl/fl	rmIL-1α	277
Figure 8k
Mouse #	Strain	BMS score day 0	BMS score day 1	BMS score day 3	BMS score day 7	BMS score day 14	BMS score day 21	BMS score day 28	BMS score day 35
1	WT	9	0	1	3	4.5	5	5	5
2	WT	9	0.5	1	4.5	5	5	5	5
3	WT	9	0	0	2	3	4	4	4.5
4	WT	9	0	0.5	2	3.5	4.5	5.5	5.5
5	WT	9	0	0	1	2.5	3.5	3.5	3.5
6	WT	9	0	0	1.5	3	4	4	4.5
7	WT	9	1	1.5	2	3	3.5	3.5	3.5
8	WT	9	0	0	2	3	3	3.5	4.5
9	WT	9	0	0	1	2	2.5	2.5	2.5
10	WT	9	0	0	3	4	4.5	5	5.5
11	WT	9	0	0	2.5	3	4	5	5
12	WT	9	0	0	1.5	2.5	3.5	3.5	3.5
13	WT	9	0	0.5	1.5	2.5	3	3	3
14	Il1r1fl/fl	9	0	0	1.5	2.5	3	4	4
15	Il1r1fl/fl	9	0	0	2	3	3.5	4.5	4.5
16	Il1r1fl/fl	9	0	0	1	2	2.5	2.5	3.5
17	Il1r1fl/fl	9	0	1.5	3	4	4.5	5	6
18	Il1r1fl/fl	9	0	0	2	3	3.5	4.5	4.5
19	Il1r1fl/fl	9	0	2	4.5	5	4.5	6	6
20	Il1r1fl/fl	9	0.5	1.5	3.5	4.5	5	6	6
21	Il1r1fl/fl	9	0	0	3	3	4	4.5	5
22	Il1r1fl/fl	9	0	1	4	4.5	5	5	6.5
23	Il1r1fl/fl	9	0.5	1	4	5	5	5	5
24	Il1r1fl/fl	9	0	0	2.5	3	4	5	5
25	Il1r1fl/fl	9	0	0	3	3.5	4.5	4.5	4.5
26	Il1r1fl/fl	9	0	0	1.5	2.5	3.5	3.5	4
27	Il1r1fl/fl	9	0.5	1.5	3	4	4.5	4.5	5
28	Il1r1fl/fl	9	0	0	2.5	3.5	4.5	4.5	4.5
29	Il1r1fl/fl	9	0	0	1.5	2.5	3	3.5	4
30	GfapCre::Il1r1fl/fl	9	0.5	2	4	5	5.5	5.5	6
31	GfapCre::Il1r1fl/fl	9	0	0	0.5	2	3	3.5	4
32	GfapCre::Il1r1fl/fl	9	0	0.5	2.5	4	4.5	4.5	4.5
33	GfapCre::Il1r1fl/fl	9	0	0.5	2.5	4	4.5	5	5
34	GfapCre::Il1r1fl/fl	9	0	1	2.4	3	4	4.5	4.5
35	GfapCre::Il1r1fl/fl	9	0	0	3.5	4.5	5	5	6
36	GfapCre::Il1r1fl/fl	9	0	0	0.5	1.5	2.5	2.5	2.5
37	GfapCre::Il1r1fl/fl	9	0	0	1.5	3	4.5	4.5	5
38	GfapCre::Il1r1fl/fl	9	0	0	4	5	5.5	6	6.5
39	GfapCre::Il1r1fl/fl	9	0	0	1.5	3.5	4.5	5.5	5.5
40	GfapCre::Il1r1fl/fl	9	1	1.5	4	5	5	5	5
41	GfapCre::Il1r1fl/fl	9	0	0	1.5	2.5	4	5	5
42	GfapCre::Il1r1fl/fl	9	0	0.5	3	4	4	4.5	5
Figure 8l
Mouse #	Strain	BMS subscore day 0	BMS subscore day 1	BMS subscore day 3	BMS subscore day 7	BMS subscore day 14	BMS subscore day 21	BMS subscore day 28	BMS subscore day 35
1	WT	11	0	0	0	3	4	5	5
2	WT	11	0	0	4	5	5	5	5
3	WT	11	0	0	0	0	0	0	3
4	WT	11	0	0	0	0	3	5	5
5	WT	11	0	0	0	0	0	0	1
6	WT	11	0	0	0	0	0	0	3
7	WT	11	0	0	0	4	4	5	5
8	WT	11	0	0	0	0	0	0	3
9	WT	11	0	0	0	0	0	0	0
10	WT	11	0	0	0	0	4	5	6
11	WT	11	0	0	0	0	0	5	5
12	WT	11	0	0	0	0	0	0	0
13	WT	11	0	0	0	0	0	0	0
14	Il1r1fl/fl	11	0	0	0	0	0	0	4
15	Il1r1fl/fl	11	0	0	0	0	0	3	4
16	Il1r1fl/fl	11	0	0	0	0	0	0	0
17	Il1r1fl/fl	11	0	0	0	2	3	5	6
18	Il1r1fl/fl	11	0	0	0	0	0	2	4
19	Il1r1fl/fl	11	0	0	3	5	5	6	6
20	Il1r1fl/fl	11	0	0	0	3	5	6	6
21	Il1r1fl/fl	11	0	0	0	0	0	3	5
22	Il1r1fl/fl	11	0	0	3	3	4	5	7
23	Il1r1fl/fl	11	0	0	2	3	5	5	5
24	Il1r1fl/fl	11	0	0	0	0	1	4	4
25	Il1r1fl/fl	11	0	0	0	0	3	4	4
26	Il1r1fl/fl	11	0	0	0	0	0	0	2
27	Il1r1fl/fl	11	0	0	0	0	5	5	5
28	Il1r1fl/fl	11	0	0	0	0	4	4	4
29	Il1r1fl/fl	11	0	0	0	0	0	0	0
30	GfapCre::Il1r1fl/fl	11	0	0	3	4	5	5	6
31	GfapCre::Il1r1fl/fl	11	0	0	0	0	0	0	2
32	GfapCre::Il1r1fl/fl	11	0	0	0	2	3	4	5
33	GfapCre::Il1r1fl/fl	11	0	0	0	3	4	5	5
34	GfapCre::Il1r1fl/fl	11	0	0	0	0	0	3	4
35	GfapCre::Il1r1fl/fl	11	0	0	0	4	5	5	6
36	GfapCre::Il1r1fl/fl	11	0	0	0	0	0	0	0
37	GfapCre::Il1r1fl/fl	11	0	0	0	0	2	2	4
38	GfapCre::Il1r1fl/fl	11	0	0	0	4	5	6	7
39	GfapCre::Il1r1fl/fl	11	0	0	0	0	3	5	5
40	GfapCre::Il1r1fl/fl	11	0	0	0	4	4	4	4
41	GfapCre::Il1r1fl/fl	11	0	0	0	0	0	5	5
42	GfapCre::Il1r1fl/fl	11	0	0	0	4	4	5	5

## Sheet: Figure 9
Source data figure 9
The alarmin interleukin-1α triggers secondary degeneration through reactive astrocytes and endothelium after spinal cord injury
Bretheau et aI.
Figure 9b
Mouse #	i.c.m. injection	i.v. injection	Ly6GTdT+ cells/mm3
1	PBS	Saline	0.594
2	PBS	Saline	0.624
3	PBS	Saline	0.4228
4	PBS	Isotype	0.692
5	PBS	Isotype	0.194
6	PBS	Isotype	0.297
7	PBS	Isotype	0.2354
8	PBS	Isotype	0.3298
9	PBS	Combo	0.02486
10	PBS	Combo	0.02898
11	PBS	Combo	0.02442
12	PBS	Combo	0.11412
13	PBS	Combo+	0.03174
14	PBS	Combo+	0.0963
15	PBS	Combo+	0.00522
16	rmIL-1α	Saline	0.3841
17	rmIL-1α	Saline	0.2806
18	rmIL-1α	Saline	0.4925
19	rmIL-1α	Isotype	0.5825
20	rmIL-1α	Isotype	0.3451
21	rmIL-1α	Isotype	0.3384
22	rmIL-1α	Isotype	0.2664
23	rmIL-1α	Isotype	0.174
24	rmIL-1α	Isotype	0.4424
25	rmIL-1α	Isotype	0.741
26	rmIL-1α	Combo	0.20475
27	rmIL-1α	Combo	0.06511
28	rmIL-1α	Combo	0.05698
29	rmIL-1α	Combo	0.1982
30	rmIL-1α	Combo+	0.07569
31	rmIL-1α	Combo+	0.04382
32	rmIL-1α	Combo+	0.0096
Figure 9c
Mouse #	i.c.m. injection	i.v. injection	Ly6GTdT+ cells/mm2
1	PBS	Saline	0
2	PBS	Saline	0
3	PBS	Saline	0
4	PBS	Isotype	0
5	PBS	Isotype	0
6	PBS	Isotype	0
7	PBS	Isotype	3.92111
8	PBS	Isotype	0
9	PBS	Isotype	18.4443
10	PBS	Combo	0
11	PBS	Combo	0
12	PBS	Combo	1.27912
13	PBS	Combo	1.15949
14	PBS	Combo+	0
15	PBS	Combo+	0
16	PBS	Combo+	0
17	rmIL-1α	Saline	49.2979
18	rmIL-1α	Saline	88.203
19	rmIL-1α	Saline	63.7506
20	rmIL-1α	Saline	13.7168
21	rmIL-1α	Isotype	43.7336
22	rmIL-1α	Isotype	58.4679
23	rmIL-1α	Isotype	35.4516
24	rmIL-1α	Isotype	74.8726
25	rmIL-1α	Isotype	52.6452
26	rmIL-1α	Isotype	48.4061
27	rmIL-1α	Isotype	39.0848
28	rmIL-1α	Combo	17.7576
29	rmIL-1α	Combo	31.9497
30	rmIL-1α	Combo	11.2222
31	rmIL-1α	Combo	31.2783
32	rmIL-1α	Combo+	5.50045
33	rmIL-1α	Combo+	8.42865
34	rmIL-1α	Combo+	4.97068
Figure 9h
Mouse #	i.c.m. injection	i.v. injection	Olig2+ CC1+ cells/mm2
1	PBS	Saline	340.765
2	PBS	Saline	254.09
3	PBS	Saline	367.014
4	PBS	Isotype	315.532
5	PBS	Isotype	331.978
6	PBS	Isotype	435.235
7	PBS	Isotype	302.111
8	PBS	Isotype	372.25
9	PBS	Isotype	372.071
10	PBS	Combo	367.091
11	PBS	Combo	397.185
12	PBS	Combo	254.182
13	PBS	Combo	377.883
14	PBS	Combo+	337.168
15	PBS	Combo+	355.447
16	PBS	Combo+	392.068
17	rmIL-1α	Saline	214.547
18	rmIL-1α	Saline	263.196
19	rmIL-1α	Saline	211.516
20	rmIL-1α	Saline	224.955
21	rmIL-1α	Isotype	254.538
22	rmIL-1α	Isotype	262.132
23	rmIL-1α	Isotype	213.103
24	rmIL-1α	Isotype	213.784
25	rmIL-1α	Isotype	240.785
26	rmIL-1α	Isotype	219.218
27	rmIL-1α	Isotype	248.126
28	rmIL-1α	Combo	214.253
29	rmIL-1α	Combo	199.776
30	rmIL-1α	Combo	266.48
31	rmIL-1α	Combo	241.984
32	rmIL-1α	Combo+	217.572
33	rmIL-1α	Combo+	239.665
34	rmIL-1α	Combo+	235.625
Figure 9i
Mouse #	i.c.m. injection	i.v. injection	Ly6GTdT+ cells/mm2 of WM	Ly6GTdT+ cells/mm2 of GM	WM Ly6GTdT+ cells (% of total)	GM Ly6GTdT+ cells (% of total)
1	rmIL-1α	Isotype	27.5927	90.3812	30.6478	69.3522
2	rmIL-1α	Isotype	22.1469	87.067	31.8473	68.1527
3	rmIL-1α	Isotype	24.458	64.7772	41.3235	58.6765
4	rmIL-1α	Combo+	2.302	10.8397	28.2051	71.7949
5	rmIL-1α	Combo+	5.24938	14.9769	44.2857	55.7143
6	rmIL-1α	Combo+	1.76374	10.3572	22.5	77.5

## Sheet: Figure 10
Source data figure 10
The alarmin interleukin-1α triggers secondary degeneration through reactive astrocytes and endothelium after spinal cord injury
Bretheau et aI.
Figure 10a
Mouse #	Strain	i.c.m. injection	Sox9+ C3+ cells (FC over PBS-treated)
1	WT	PBS	0.942665
2	WT	PBS	0.957178
3	WT	PBS	1.12446
4	WT	PBS	0.745013
5	WT	PBS	0.99779
6	WT	PBS	0.960154
7	WT	PBS	1.04395
8	WT	PBS	1.05726
9	WT	PBS	1.13595
10	WT	PBS	0.726313
11	WT	PBS	1.06689
12	WT	PBS	0.792508
13	WT	PBS	0.790515
14	WT	PBS	0.796178
15	WT	PBS	1.13935
16	Il1r1r/r	PBS	1.0542
17	Il1r1r/r	PBS	1.07052
18	Il1r1r/r	PBS	0.844645
19	Il1r1r/r	PBS	0.779519
20	Il1r1r/r	PBS	1.17117
21	Il1r1r/r	PBS	0.795797
22	Il1r1r/r	PBS	0.871229
23	Il1r1r/r	PBS	0.942218
24	Il1r1r/r	PBS	1.15075
25	Il1r1r/r	PBS	0.979407
26	Il1r1r/r	PBS	1.04684
27	Il1r1r/r	PBS	0.823004
28	Il1r1r/r	PBS	1
29	PdgfraCreER::Il1r1r/r	PBS	0.979659
30	PdgfraCreER::Il1r1r/r	PBS	1.19113
31	PdgfraCreER::Il1r1r/r	PBS	1.08032
32	Cx3cr1CreER::Il1r1r/r	PBS	0.999363
33	Cx3cr1CreER::Il1r1r/r	PBS	1.21959
34	Cdh5CreER::Il1r1r/r	PBS	1.06784
35	Cdh5CreER::Il1r1r/r	PBS	1.15986
36	Cdh5CreER::Il1r1r/r	PBS	1.14363
37	GfapCre::Il1r1r/r	PBS	1.03491
38	GfapCre::Il1r1r/r	PBS	0.935582
39	GfapCre::Il1r1r/r	PBS	0.706509
40	WT	rmIL-1α	2.05461
41	WT	rmIL-1α	0.544819
42	WT	rmIL-1α	1.24197
43	WT	rmIL-1α	1.75974
44	WT	rmIL-1α	2.71151
45	WT	rmIL-1α	1.4135
46	WT	rmIL-1α	2.0007
47	WT	rmIL-1α	1.10753
48	WT	rmIL-1α	2.16998
49	WT	rmIL-1α	1.89481
50	WT	rmIL-1α	1.36975
51	WT	rmIL-1α	1.19551
52	WT	rmIL-1α	1.57058
53	WT	rmIL-1α	1.07575
54	WT	rmIL-1α	1.17594
55	WT	rmIL-1α	1.16284
56	Il1r1r/r	rmIL-1α	0.953177
57	Il1r1r/r	rmIL-1α	0.729169
58	Il1r1r/r	rmIL-1α	1.01481
59	Il1r1r/r	rmIL-1α	1.01067
60	Il1r1r/r	rmIL-1α	0.940743
61	Il1r1r/r	rmIL-1α	1.12345
62	Il1r1r/r	rmIL-1α	0.939927
63	Il1r1r/r	rmIL-1α	0.995691
64	Il1r1r/r	rmIL-1α	0.648184
65	Il1r1r/r	rmIL-1α	0.891982
66	Il1r1r/r	rmIL-1α	1.113
67	PdgfraCreER::Il1r1r/r	rmIL-1α	0.837475
68	PdgfraCreER::Il1r1r/r	rmIL-1α	1.0441
69	PdgfraCreER::Il1r1r/r	rmIL-1α	0.860964
70	PdgfraCreER::Il1r1r/r	rmIL-1α	0.86581
71	PdgfraCreER::Il1r1r/r	rmIL-1α	1.0681
72	Cx3cr1CreER::Il1r1r/r	rmIL-1α	0.840478
73	Cx3cr1CreER::Il1r1r/r	rmIL-1α	1.07992
74	Cx3cr1CreER::Il1r1r/r	rmIL-1α	1.16807
75	Cdh5CreER::Il1r1r/r	rmIL-1α	0.837157
76	Cdh5CreER::Il1r1r/r	rmIL-1α	0.966162
77	Cdh5CreER::Il1r1r/r	rmIL-1α	1.17848
78	Cdh5CreER::Il1r1r/r	rmIL-1α	1.00635
79	Cdh5CreER::Il1r1r/r	rmIL-1α	0.861324
80	Cdh5CreER::Il1r1r/r	rmIL-1α	0.687604
81	GfapCre::Il1r1r/r	rmIL-1α	1.35877
82	GfapCre::Il1r1r/r	rmIL-1α	1.31538
83	GfapCre::Il1r1r/r	rmIL-1α	1.51608
84	GfapCre::Il1r1r/r	rmIL-1α	1.72187
Figure 10e
Well #	Media	Group	LDH Cytotoxicity (%)
1	DMEM	Vehicle	1.3
2	DMEM	Vehicle	5.03
3	DMEM	Vehicle	3.8
4	DMEM	rmIL-1α	10.1
5	DMEM	rmIL-1α	8.8
6	DMEM	rmIL-1α	6.3
7	ACM	Vehicle	12.6
8	ACM	Vehicle	5
9	ACM	Vehicle	11
10	ACM	rmIL-1α	22.7
11	ACM	rmIL-1α	13.8
12	ACM	rmIL-1α	36
Figure 10f
Well #	Hours of stimulation	Group	% ROS+ cells/well
1	0.5	Vehicle	20.51
2	0.5	Vehicle	21.44
3	0.5	Vehicle	20.15
4	0.5	Vehicle	25.6
5	0.5	Vehicle	20
6	0.5	Vehicle	16.03
7	4	Vehicle	19.45
8	4	Vehicle	15.28
9	4	Vehicle	13.33
10	4	Vehicle	24.62
11	4	Vehicle	16.86
12	4	Vehicle	14.8
13	16	Vehicle	16.06
14	16	Vehicle	24.59
15	16	Vehicle	22.26
16	16	Vehicle	25.88
17	16	Vehicle	11.08
18	16	Vehicle	13.65
19	24	Vehicle	11.78
20	24	Vehicle	7.14
21	24	Vehicle	10.46
22	24	Vehicle	19.61
23	24	Vehicle	7.28
24	24	Vehicle	23.19
25	0.5	rmIL-1α	14.92
26	0.5	rmIL-1α	18.37
27	0.5	rmIL-1α	16.63
28	0.5	rmIL-1α	15.24
29	0.5	rmIL-1α	19.84
30	0.5	rmIL-1α	17.11
31	4	rmIL-1α	32.89
32	4	rmIL-1α	32.33
33	4	rmIL-1α	30.5
34	4	rmIL-1α	19.03
35	4	rmIL-1α	27.5
36	4	rmIL-1α	25.65
37	16	rmIL-1α	32.08
38	16	rmIL-1α	29.55
39	16	rmIL-1α	23.27
40	16	rmIL-1α	29.53
41	16	rmIL-1α	26.26
42	16	rmIL-1α	14.5
43	24	rmIL-1α	20.7
44	24	rmIL-1α	17.21
45	24	rmIL-1α	16.11
46	24	rmIL-1α	29.55
47	24	rmIL-1α	14.63
48	24	rmIL-1α	32.61
Figure 10i
Mouse #	i.c.m. injection	i.p. injection	Ly6G+ cells/mm2
1	PBS	Saline	0
2	PBS	Saline	0
3	PBS	Saline	0
4	PBS	Saline	0
5	PBS	Saline	0
6	PBS	Saline	0
7	PBS	Saline	0
8	PBS	Saline	0
9	PBS	NAC	0
10	PBS	NAC	0
11	PBS	NAC	0
12	PBS	NAC	0
13	PBS	NAC	0
14	PBS	NAC	0
15	PBS	NAC	0
16	PBS	NAC	0
17	rmIL-1α	Saline	142
18	rmIL-1α	Saline	212
19	rmIL-1α	Saline	71
20	rmIL-1α	Saline	181
21	rmIL-1α	Saline	165
22	rmIL-1α	Saline	124
23	rmIL-1α	Saline	89
24	rmIL-1α	Saline	135
25	rmIL-1α	Saline	137
26	rmIL-1α	NAC	38
27	rmIL-1α	NAC	8
28	rmIL-1α	NAC	97
29	rmIL-1α	NAC	29
30	rmIL-1α	NAC	29
31	rmIL-1α	NAC	67
32	rmIL-1α	NAC	95
Figure 10l
Mouse #	i.c.m. injection	i.p. injection	Olig2+CC1+ cells/mm2
1	PBS	Saline	549
2	PBS	Saline	680
3	PBS	Saline	590
4	PBS	Saline	598
5	PBS	Saline	600
6	PBS	Saline	587
7	PBS	Saline	721
8	PBS	Saline	749
9	PBS	NAC	725
10	PBS	NAC	594
11	PBS	NAC	556
12	PBS	NAC	610
13	PBS	NAC	646
14	PBS	NAC	553
15	PBS	NAC	587
16	PBS	NAC	524
17	rmIL-1α	Saline	573
18	rmIL-1α	Saline	587
19	rmIL-1α	Saline	322
20	rmIL-1α	Saline	391
21	rmIL-1α	Saline	375
22	rmIL-1α	Saline	478
23	rmIL-1α	Saline	272
24	rmIL-1α	Saline	422
25	rmIL-1α	NAC	726
26	rmIL-1α	NAC	674
27	rmIL-1α	NAC	517
28	rmIL-1α	NAC	611
29	rmIL-1α	NAC	756
30	rmIL-1α	NAC	567
31	rmIL-1α	NAC	429
Figure 10o
Mouse #	i.p. injection	Ly6G+ cells/mm2_R800	Ly6G+ cells/mm2_R400	Ly6G+ cells/mm2_R200	Ly6G+ cells/mm2_0	Ly6G+ cells/mm2_C200	Ly6G+ cells/mm2_C400	Ly6G+ cells/mm2_C800
1	Saline	313.66	396.38	276.45	239.16	86.63	55.17	39.22
2	Saline	138.48	322.1	391.82	363.87	303.6	84.07	31.95
3	Saline	50.02	123.24	159.42	214.01	233.63	213.81	51.51
4	Saline	64.41	169.03	211.46	235.57	239.87	137.14	30.76
5	Saline	69.39	288.46	321.93	275.55	195.27	82.52	48.39
6	NAC	60.79	123.5	185.85	236.02	165.37	240.58	115.72
7	NAC	28.95	44.7	44.02	78.21	104.7	103.78	185.41
8	NAC	114.1	254.72	275.99	247.46	263.69	193.98	68.43
9	NAC	154.26	361.34	538.26	420.3	373	263.39	64.73
10	NAC	63.9	184.1	236.1	281.98	312.48	210.55	37.82
Figure 10r
Mouse #	i.p. injection	Olig2+ CC1+ cells/mm2_R800	Olig2+ CC1+ cells/mm2_R400	Olig2+ CC1+ cells/mm2_R200	Olig2+ CC1+ cells/mm2_0	Olig2+ CC1+ cells/mm2_C200	Olig2+ CC1+ cells/mm2_C400	Olig2+ CC1+ cells/mm2_C800
1	Saline	163	130	68	165	267	312	270
2	Saline	236		42	100	97	213	258
3	Saline	210	131	93	109	136		264
4	Saline	195		42	111	105		216
5	Saline	217		124	91	126	245	355
6	NAC	191	141	126	91	144	189	285
7	NAC	204	160	201	185	111	188	305
8	NAC				164
9	NAC				277
10	NAC	297	227		172	218	197	263

[truncated: 4 more sheets: Figure S2, Figure S3, Figure S4, Figure S6]
